# Supplementary material for: Absorption and Tissue Distribution of Folate Forms in Rats: Indications for Specific Folate Form Supplementation during Pregnancy
Source: Nutrients. 2022 Jun 9;14(12):2397. doi: 10.3390/nu14122397 (PMC9228663; doi:10.3390/nu14122397)
Supplement: Supplementary file 1 [file nutrients-14-02397-s001.zip]

Archive with 1 entries (1 files):
- nutrients-1712353-supplementary.pdf
